# Supplementary material for: Discovery and Anticancer Screening of Novel Oxindole-Based Derivative Bearing Pyridyl Group as Potent and Selective Dual FLT3/CDK2 Kinase Inhibitor
Source: Pharmaceuticals (Basel). 2024 May 20;17(5):659. doi: 10.3390/ph17050659 (PMC11124822; doi:10.3390/ph17050659)
Supplement: Supplementary file 1 [file pharmaceuticals-17-00659-s001.zip]

Archive with 2 entries (2 files):
- Supplementary Files/Supporting_Information_Figures_S1_S34.docx
- Supplementary Files/Supportting_Information_Videos_S1_S4.pptx
